# Supplementary material for: The efficacy and safety of remimazolam besylate, ciprofol, and propofol during hysteroscopy
Source: Front Pharmacol. 2025 Jan 8;15:1427755. doi: 10.3389/fphar.2024.1427755 (PMC11750796; doi:10.3389/fphar.2024.1427755)
Supplement: Supplementary file 1 [file Table1.xlsx]

## Sheet: Sheet1
remimazolam besylate																																					ciprofol
Onset time	Operation time	age	BMI	Preoperative mean pressure	Basal heart rate	Respiratory depression			Heart rate at two minutes after initiation of the sedative infusion		Average pressure at two minutes after initiation of the sedative infusion		Mean pressure during cervical dilatation	Heart rate during cervical dilatation		Mean pressure at the end of surgery		Heart rate at the end of surgery		Body movement or not	Number of body movements		Average pressure at first awakening		Heart rate at first awakening		Mean pressure when fully awake		Heart rate when fully awake		VAS score		Whether hypotension occurs	Initial awakening time	Fully awake time		Onset time	Operation time	age	BMI	Preoperative mean pressure	Basal heart rate	Respiratory depression			Heart rate at two minutes after initiation of the sedative infusion		Mean pressure at two minutes after initiation of the sedative infusion
38	738	35	24.84	86	75	0			101		80		85	102		81		101		0	0		77		100		77		97		0		0	339	1070		30	786	46	20.57	82	107	1			53		66	58
50	930	41	21.21	69	67	0			77		67		66	80		67		80		1	1		68		77		77		83		0		0	290	680		29	1260	34	27.24	76	60	0			69		68	73
15	1245	30	25.1	86	80	0			89		93		77	85		95		95		1	2		86		104		96		108		0		0	195	450		40	790	36	17.51	90	67	0			71		72	91
35	912	29	21.63	93	58	0			61		90		117	59		89		82		1	1		97		78		102		72		0		0	320	731		36	798	35	22.83	75	77	0			57		63	56
30	1030	46	22.43	92	83	0			92		109		120	84		113		82		0	0		107		85		104		92		0		0	210	330		39	1196	32	17.93	86	74	0			64		65	69
13	525	53	22.27	88	58	0			72		70		66	69		65		66		0	0		63		61		78		77		0		1	680	950		44	1772	50	23.83	100	91	0			50		84	53
24	798	49	19.57	86	63	0			64		74		79	60		80		55		1	3		74		54		78		58		0		0	510	1116		33	1500	31	20.5	66	73	0			59		69	63
30	1037	44	22.48	78	53	0			60		80		79	72		89		62		1	1		91		63		85		60		0		0	732	825		24	935	40	29.3	92	52	1			101		81	108
59	1429	23	24.02	98	88	0			94		79		108	92		105		93		1	4		107		112		103		112		0		0	270	456		28	2110	30	26.01	95	52	0			84		82	89
33	1178	40	21.64	92	84	0			99		75		69	90		72		100		1	3		73		105		89		121		0		1	510	930		23	3165	37	22.6	83	64	0			92		74	107
23	393	26	18.75	88	93	0			97		73		75	95		76		91		1	3		76		86		84		101		0		0	365	965		23	1050	54	27.01	102	66	0			58		69	60
34	1380	27	27.29	76	81	0			97		73		76	95		80		100		1	3		87		102		86		115		0		0	78	378		18	790	27	20.82	84	64	0			78		80	67
87	3186	31	20.7	82	80	0			85		72		65	82		81		88		1	5		78		93		78		93		0		1	183	310		40	1273	22	19.05	68	92	0			67		63	77
15	960	43	26.64	95	64	0			93		87		90	99		117		86		1	1		113		88		97		89		0		0	315	1017		15	720	40	20.7	84	68	0			63		77	76
50	1170	36	21.56	89	66	0			87		74		80	83		78		81		0	0		84		79		85		78		0		0	175	295		38	1236	48	18.87	74	68	0			61		63	52
43	660	36	18.95	83	76	0			75		74		75	74		71		66		0	0		77		73		72		67		0		0	240	420		70	1590	55	21.02	85	64	0			62		72	62
10	1116	31	25.39	77	88	0			91		65		78	91		79		86		1	2		90		95		87		93		0		0	560	1055		16	1326	39	25.63	92	93	0			66		81	64
10	894	34	19.56	71	62	0			78		64		73	78		71		74		0	0		85		79		85		82		0		0	780	1200		35	860	40	18.49	73	87	0			65		67	66
11	1051	36	22.48	80	67	0			78		70		89	85		80		80		1	2		80		78		84		83		0		0	460	1052		16	2046	49	24.84	75	62	0			66		66	64
30	420	35	24.06	90	72	0			72		85		83	78		76		73		0	0		88		67		88		73		0		0	60	300		28	570	42	20.96	95	72	0			90		75	92
43	936	56	21.63	81	67	0			66		71		76	63		75		62		1	1		74		62		87		71		0		0	145	420		22	1515	29	21.09	73	65	0			76		66	68
55	780	39	23.01	83	65	0			68		79		83	67		89		60		1	1		90		65		94		72		0		0	180	540		43	1105	45	19.47	81	70	0			77		67	68
40	1320	36	28.58	80	86	1			88		88		80	93		100		82		0	0		103		79		103		80		0		0	120	300		22	1295	36	24.35	77	65	0			71		69	69
50	360	27	20.23	71	85	0			76		72		72	78		71		84		1	1		78		82		78		82		0		0	10	295		57	961	26	24.46	74	61	0			87		67	93
35	1260	42	26.71	84	75	1			97		80		92	96		90		86		1	2		88		90		80		98		0		0	200	637		22	1840	28	22.64	86	83	0			79		70	87
45	420	27	23.42	86	58	1			62		74		89	57		81		61		1	1		81		59		91		65		0		0	240	780		21	1846	38	21.12	75	55	0			84		72	62
50	630	46	24.61	85	80	0			81		105		113	80		123		86		1	2		128		87		127		85		0		0	10	300		22	813	46	23.53	88	65	0			71		79	72
30	1980	53	23.09	84	82	0			82		85		88	80		81		92		1	2		99		101		107		96		0		0	300	1200		36	1483	59	22.19	85	59	0			68		84	65
35	900	52	20.17	82	87	1			82		81		78	82		80		73		1	1		81		81		96		85		0		0	300	720		30	924	55	21.63	96	90	0			67		80	70
52	1020	29	19.2	72	84	0			81		72		73	77		81		93		1	3		80		89		77		96		0		0	306	538		26	1240	35	24.53	74	54	0			62		81	65
24	960	51	25.92	84	65	0			62		85		80	70		75		70		0	0		74		67		85		87		0		0	561	971		74	1395	31	19.49	77	66	0			58		65	61
20	1500	48	20.83	96	84	0			83		80		90	81		96		70		1	3		86		74		90		74		0		0	355	640		38	1735	50	25.15	104	66	0			82		86	83
31	960	42	22.67	87	64	0			92		78		8	81		71		68		1	3		76		72		76		71		0		0	550	1335		50	856	34	24.44	73	65	0			52		71	55
72	540	26	17.53	86	72	0			71		77		73	74		76		84		1	2		75		80		66		88		0		0	1220	1275		29	1241	32	22.41	79	65	0			67		70	65
33	1080	36	18.49	80	72	0			86		74		80	83		77		88		1	1		77		93		93		88		2		0	340	790		38	840	60	25.24	90	75	0			70		78	63
32	360	23	24.61	85	81	0			97		89		128	111		110		116		1	1		112		113		115		123		0		0	167	470		33	725	41	21.03	76	72	0			91		72	90
25	2400	32	22.89	93	84	0			96		101		100	90		90		71		1	3		97		73		99		88		0		0	582	1215		25	867	43	23.85	78	67	0			59		77	54
34	1800	45	23.07	82	70	0			62		88		63	64		77		62		1	3		73		60		73		68		0		0	123	449		64	1615	30	19.53	75	66	0			73		70	66
23	360	26	22.35	86	70	0			89		81		77	93		74		85		1	1		79		82		76		82		0		0	236	380		65	585	34	24.2	96	68	0			68		79	66
37	1080	19	26.37	85	74	0			85		73		117	56		88		86		1	3		89		85		90		85		0		0	295	666		20	2056	37	28.13	76	61	1			80		70	65
55	960	47	25.59	85	66	0			75		80		89	80		81		84		0	0		92		85		95		82		0		0	209	555		37	1573	46	26.3	97	79	0			73		77	75
15	660	47	25.15	96	70	0			79		95		95	81		98		81		0	0		94		81		97		79		0		0	349	1050		95	970	22	18.69	89	85	0			78		81	72
16	660	60	22.64	90	83	0			80		75		75	77		73		75		0	0		78		86		80		86		0		0	524	870		21	1024	43	25.04	85	65	0			75		79	67
48	1470	27	23.62	77	75	0			93		74		86	86		70		63		1	5		66		59		68		62		0		0	1411	1825		53	1250	35	21.33	73	65	0			60		65	66
32	1890	40	21.67	94	68	0			74		82		83	74		99		69		1	5		100		63		99		63		1		0	1020	1592		19	930	26	27.34	86	87	0			67		74	68
38	1680	39	20.6	98	82	0			100		78		96	104		95		94		1	2		94		95		102		92		0		0	217	630		32	1160	27	21.95	79	63	0			63		72	61
18	3600	49	23.73	91	63	0			69		93		100	75		104		82		1	4		107		80		109		73		0		0	470	705		22	805	27	21.37	72	74	0			80		67	79
70	690	24	26.95	83	82	0			94		76		83	95		83		81		1	1		76		82		83		79		0		0	365	1100		29	909	54	24.97	88	74	0			84		71	85
18	650	41	26.44	71	75	0			92		70		70	87		76		84		0	0		68		84		71		79		0		0	730	870		49	755	44	22.58	79	61	0			68		75	65
39	384	25	22.23	80	54	0			64		75		76	65		76		66		1	2		76		52		72		63		0		0	401	1085		20	1530	40	21.53	80	76	0			79		71	65
22	1702	47	23.62	86	68	0			65		89		91	89		98		72		1	2		107		71		106		79		0		0	207	1190		25	765	28	20.79	86	70	0			84		73	87
17	1032	43	21.36	91	70	0			82		82		88	70		79		71		1	1		83		67		85		74		0		0	365	783		23	1440	40	21.64	72	81	0			68		75	63
19	750	30	23.83	87	72	0			86		87		88	75		90		74		0	0		90		74		93		73		0		0	295	655		25	1015	21	26.63	78	68	0			75		73	74
19	840	36	25.12	88	69	0			81		87		75	86		91		96		0	0		92		100		92		89		1		0	253	784		24	1535	31	23.14	87	60	0			83		73	74
49	1752	28	23.05	94	83	0			92		89		78	82		81		76		1	4		69		82		73		75		0		0	1135	1525		43	1335	46	23.05	98	62	1			58		90	61
18	549	51	29.59	88	52	0			57		87		101	70		88		64		0	0		86		71		83		59		0		0	290	610		33	1275	19	18.8	79	73	0			84		70	76
36	938	20	21.5	88	91	0			80		68		99	89		96		100		1	4		99		93		93		89		0		0	499	1210		40	1425	34	22.66	91	62	0			68		79	70
29	1080	29	19.76	85	52	0			56		85		94	74		82		68		1	2		80		60		85		66		0		0	272	1185		58	792	45	21.88	71	64	0			80		64	81
15	447	25	23.44	67	68	0			76		67		92	74		86		71		0	0		81		71		79		72		0		0	410	930		27	990	29	26.57	80	83	0			69		71	68
42	2430	37	27.34	92	86	0			90		76		75	85		93		98		1	7		94		96		88		99		0		0	434	570		28	960	30	23.44	83	66	0			75		68	60
60	1208	39	20.89	84	68	0			75		95		91	74		82		63		0	0		95		65		91		75		0		0	373	1062		38	975	31	18.46	89	71	0			64		75	62
53	645	27	19.93	87	76	0			81		78		81	75		84		86		1	4		68		73		93		72		0		0	805	1170		91	740	37	24	91	89	0			74		71	84
																															3		0	158	525		70	1742	36	24.04	79	108	0			63		73	62
																															1		0	278	721		24	1522	41	21.23	70	60	0			66		62	64
																															0		1	230	626		38	617	34	18.75	79	53	0			70		63	83
																															0		0	600	858		23	694	43	27.34	88	67	1			71		73	66
																															0		0	218	588		26	1125	27	24.97	85	56	0			73		79	71
[truncated: 37 more columns]
